# Supplementary material for: Tankyrase represses autoinflammation through the attenuation of TLR2 signaling
Source: J Clin Invest. 2022 Apr 1;132(7):e140869. doi: 10.1172/JCI140869 (PMC8970677; doi:10.1172/JCI140869)
Supplement: Supplemental table 1 [file jci-132-140869-s066.xlsx]

## Sheet: Sheet1
Table 1. Affinity Purification Mass Spectrometric Analysis of TLR2
						Label Free Quantification (LFQ) Intensity Valuesa
Gene names	Protein names	Vector SC	Y6F SC	WT SC		Vector	TLR2 Y6F	TLR2 WT	SUM		Ratio Y6F/Vector	Ratio WT/Vector	WT - Y6F	Y6F-Vector	WT- Vector	Protein IDs	Majority protein IDs	Peptide counts (all)	Peptide counts (razor+unique)	Peptide counts (unique)	Fasta headers	Number of proteins	Peptides	Razor + unique peptides	Unique peptides	Peptides Vect	Peptides WT_TLR2	Razor + unique peptides Vect	Razor + unique peptides WT_TLR2	Unique peptides Vect	Unique peptides WT_TLR2	Sequence coverage [%]	Unique + razor sequence coverage [%]	Unique sequence coverage [%]	Mol. weight [kDa]	Sequence length	Sequence lengths	Q-value	Score	Identification type Vect	Identification type WT_TLR2	Sequence coverage Vect [%]	Sequence coverage WT_TLR2 [%]	Intensity	Intensity Vect	Intensity WT_TLR2	MS/MS count	Only identified by site	Reverse
TLR2	Toll-like receptor 2;Toll-like receptor	0	209	467		6595300	21068000000	60533000000	81607595300		3194.4	9178.2	39465000000	21061404700	60526404700	A0A0S2Z4S4;O60603;B3KWR9;A0A2R8Y4N9;A0A0S2Z4L7;K9MV98;C6KIA9;C6KIA6;D2JYJ1;D2JYJ0;D2JYJ4;D2JYJ2;D2JYJ3	A0A0S2Z4S4;O60603;B3KWR9	49;49;48;13;12;9;8;8;7;7;7;7;3	49;49;48;13;12;9;8;8;7;7;7;7;3	49;49;48;13;12;9;8;8;7;7;7;7;3	tr|A0A0S2Z4S4|A0A0S2Z4S4_HUMAN Toll-like receptor (Fragment) OS=Homo sapiens OX=9606 GN=TLR2 PE=2 SV=1;sp|O60603|TLR2_HUMAN Toll-like receptor 2 OS=Homo sapiens OX=9606 GN=TLR2 PE=1 SV=1;tr|B3KWR9|B3KWR9_HUMAN Toll-like receptor OS=Homo sapiens OX=9606 PE=	13	49	49	49	3	49	3	49	3	49	58.4	58.4	58.4	89.837	784	784;784;784;246;210;142;123;123;99;103;104;104;104	0	323.31	By matching	By MS/MS	7.4	58.4	118680000000	6491500	64701000000	1002
HEL-S-89n;HSPA5	78 kDa glucose-regulated protein	10	54	111		499990000	4003800000	12244000000	16747790000		8.00776	24.4885	8240200000	3503810000	11744010000	V9HWB4;P11021;B4DEF7	V9HWB4;P11021	41;41;15	41;41;15	41;41;15	tr|V9HWB4|V9HWB4_HUMAN Epididymis secretory sperm binding protein Li 89n OS=Homo sapiens OX=9606 GN=HEL-S-89n PE=2 SV=1;sp|P11021|BIP_HUMAN Endoplasmic reticulum chaperone BiP OS=Homo sapiens OX=9606 GN=HSPA5 PE=1 SV=2	3	41	41	41	23	40	23	40	23	40	58.1	58.1	58.1	72.332	654	654;654;278	0	323.31	By MS/MS	By MS/MS	39.8	58.1	21629000000	299530000	11919000000	241
CANX	Calnexin	0	10	20		8575800	462190000	903500000	1374265800		53.8947	105.355	441310000	453614200	894924200	P27824;D6RGY2;Q6ZP56;H0Y9Q7;D6RFL1;H0Y9H1;Q16094;D6RAQ8;D6RAU8;D6RB85;D6RDP7;D6RHJ3;D6RD16	P27824	14;5;5;4;3;3;3;2;2;2;2;1;1	14;5;5;4;3;3;3;2;2;2;2;1;1	14;5;5;4;3;3;3;2;2;2;2;1;1	sp|P27824|CALX_HUMAN Calnexin OS=Homo sapiens OX=9606 GN=CANX PE=1 SV=2	13	14	14	14	2	14	2	14	2	14	29.4	29.4	29.4	67.567	592	592;308;327;170;131;189;272;107;134;144;168;78;96	0	40.96	By matching	By MS/MS	5.2	29.4	1944500000	5227500	927340000	46
SRC	Proto-oncogene tyrosine-protein kinase Src	0	0	3		0	0	278500000	278500000		#DIV/0!	#DIV/0!	278500000	0	278500000	P12931	P12931	2	2	2	sp|P12931|SRC_HUMAN Proto-oncogene tyrosine-protein kinase Src OS=Homo sapiens OX=9606 GN=SRC PE=1 SV=3	1	2	2	2	0	2	0	2	0	2	3.9	3.9	3.9	59.834	536	536	0	1.9053		By MS/MS	0	3.9	275360000	0	275360000	3
C1QB	Complement C1q subcomponent subunit B	1	2	3		0	135360000	142630000	277990000		#DIV/0!	#DIV/0!	7270000	135360000	142630000	A0A0A0MSV6;D6R934;A0A024RAB9;P02746	A0A0A0MSV6;D6R934;A0A024RAB9;P02746	1;1;1;1	1;1;1;1	1;1;1;1	tr|A0A0A0MSV6|A0A0A0MSV6_HUMAN Complement C1q subcomponent subunit B (Fragment) OS=Homo sapiens OX=9606 GN=C1QB PE=1 SV=6;tr|D6R934|D6R934_HUMAN Complement C1q subcomponent subunit B OS=Homo sapiens OX=9606 GN=C1QB PE=1 SV=1;tr|A0A024RAB9|A0A024RAB9_HUMAN	4	1	1	1	1	1	1	1	1	1	6.1	6.1	6.1	24.03	228	228;251;253;253	0	13.853	By MS/MS	By MS/MS	6.1	6.1	502710000	108650000	142750000	8
DNAJC3	DnaJ homolog subfamily C member 3	0	0	12		0	81941000	181650000	263591000		#DIV/0!	#DIV/0!	99709000	81941000	181650000	A8KA82;Q13217;X6R9L0	A8KA82;Q13217;X6R9L0	6;6;5	6;6;5	6;6;5	tr|A8KA82|A8KA82_HUMAN cDNA FLJ77657, highly similar to Homo sapiens DnaJ (Hsp40) homolog, subfamily C, member 3 (DNAJC3), mRNA OS=Homo sapiens OX=9606 GN=DNAJC3 PE=2 SV=1;sp|Q13217|DNJC3_HUMAN DnaJ homolog subfamily C member 3 OS=Homo sapiens OX=9606 GN=D	3	6	6	6	0	6	0	6	0	6	22.2	22.2	22.2	57.579	504	504;504;453	0	22.106		By MS/MS	0	22.2	360060000	0	199900000	14
DDOST	Dolichyl-diphosphooligosaccharide--protein glycosyltransferase 48 kDa subunit	0	2	7		0	84053000	165000000	249053000		#DIV/0!	#DIV/0!	80947000	84053000	165000000	A0A0C4DGS1;A0A024RAD5;P39656;U3KQ84	A0A0C4DGS1;A0A024RAD5;P39656	6;6;6;1	6;6;6;1	6;6;6;1	tr|A0A0C4DGS1|A0A0C4DGS1_HUMAN Dolichyl-diphosphooligosaccharide--protein glycosyltransferase 48 kDa subunit OS=Homo sapiens OX=9606 GN=DDOST PE=1 SV=1;tr|A0A024RAD5|A0A024RAD5_HUMAN Dolichyl-diphosphooligosaccharide--protein glycosyltransferase 48 kDa sub	4	6	6	6	0	6	0	6	0	6	23.2	23.2	23.2	48.799	439	439;456;456;154	0	26.342		By MS/MS	0	23.2	354320000	0	203400000	12
LMAN1	Protein ERGIC-53	0	3	4		0	101210000	102820000	204030000		#DIV/0!	#DIV/0!	1610000	101210000	102820000	Q53FS4;B2R774;A0A024R2A7;P49257	Q53FS4;B2R774;A0A024R2A7;P49257	4;4;4;4	4;4;4;4	4;4;4;4	tr|Q53FS4|Q53FS4_HUMAN Lectin, mannose-binding, 1 variant (Fragment) OS=Homo sapiens OX=9606 PE=2 SV=1;tr|B2R774|B2R774_HUMAN cDNA, FLJ93313, highly similar to Homo sapiens lectin, mannose-binding, 1 (LMAN1), mRNA OS=Homo sapiens OX=9606 PE=2 SV=1;tr|A0A02	4	4	4	4	0	4	0	4	0	4	10.2	10.2	10.2	57.557	510	510;510;510;510	0	8.0494		By MS/MS	0	10.2	317740000	0	117570000	10
ORMDL3		0	1	2		0	38312000	128900000	167212000		#DIV/0!	#DIV/0!	90588000	38312000	128900000	Q9P0R7	Q9P0R7	1	1	1	tr|Q9P0R7|Q9P0R7_HUMAN HSPC209 OS=Homo sapiens OX=9606 GN=ORMDL3 PE=2 SV=1	1	1	1	1	0	1	0	1	0	1	10.4	10.4	10.4	15.118	144	144	0.005231	0.85279		By MS/MS	0	10.4	203320000	0	119150000	4
MANF	Mesencephalic astrocyte-derived neurotrophic factor	0	0	3		0	24331000	127390000	151721000		#DIV/0!	#DIV/0!	103059000	24331000	127390000	A8K878;P55145	A8K878;P55145	2;2	2;2	2;2	tr|A8K878|A8K878_HUMAN Mesencephalic astrocyte-derived neurotrophic factor OS=Homo sapiens OX=9606 GN=MANF PE=1 SV=1;sp|P55145|MANF_HUMAN Mesencephalic astrocyte-derived neurotrophic factor OS=Homo sapiens OX=9606 GN=MANF PE=1 SV=3	2	2	2	2	0	2	0	2	0	2	14.6	14.6	14.6	21.143	185	185;182	0	2.7518		By MS/MS	0	14.6	178660000	0	117780000	4
CFL1;HEL-S-15	Cofilin-1	0	0	2		0	63123000	77736000	140859000		#DIV/0!	#DIV/0!	14613000	63123000	77736000	G3V1A4;V9HWI5;E9PK25;P23528;E9PLJ3;E9PS23;B4E112;E9PQB7;E9PP50	G3V1A4;V9HWI5;E9PK25;P23528;E9PLJ3;E9PS23;B4E112;E9PQB7;E9PP50	2;2;2;2;1;1;1;1;1	2;2;2;2;1;1;1;1;1	2;2;2;2;1;1;1;1;1	tr|G3V1A4|G3V1A4_HUMAN Cofilin 1 (Non-muscle), isoform CRA_a OS=Homo sapiens OX=9606 GN=CFL1 PE=1 SV=1;tr|V9HWI5|V9HWI5_HUMAN Cofilin 1 (Non-muscle), isoform CRA_b OS=Homo sapiens OX=9606 GN=HEL-S-15 PE=2 SV=1;tr|E9PK25|E9PK25_HUMAN Cofilin-1 OS=Homo sapie	9	2	2	2	1	2	1	2	1	2	28.2	28.2	28.2	16.811	149	149;166;204;166;79;90;112;122;159	0	6.6169	By matching	By MS/MS	9.4	28.2	210720000	19935000	76845000	3
CNIH4	Protein cornichon homolog 4	0	0	2		0	23490000	108920000	132410000		#DIV/0!	#DIV/0!	85430000	23490000	108920000	A6NLH6;Q53HE6;Q9P003	A6NLH6;Q53HE6;Q9P003	1;1;1	1;1;1	1;1;1	tr|A6NLH6|A6NLH6_HUMAN Protein cornichon homolog 4 OS=Homo sapiens OX=9606 GN=CNIH4 PE=1 SV=1;tr|Q53HE6|Q53HE6_HUMAN HSPC163 protein variant (Fragment) OS=Homo sapiens OX=9606 PE=2 SV=1;sp|Q9P003|CNIH4_HUMAN Protein cornichon homolog 4 OS=Homo sapiens OX=9	3	1	1	1	1	1	1	1	1	1	14.6	14.6	14.6	15.771	137	137;139;139	0	17.097	By matching	By MS/MS	14.6	14.6	169060000	15498000	99972000	2
HYOU1	Hypoxia up-regulated protein 1	0	0	6		0	20280000	83604000	103884000		#DIV/0!	#DIV/0!	63324000	20280000	83604000	B7Z766;A0A087X054;B7Z2N4;B3KXH0;Q9Y4L1;B7Z602;Q68D25;E9PJ21;Q05D91;A0A087WWI4;Q6IN67;K7EQK2	B7Z766;A0A087X054;B7Z2N4;B3KXH0;Q9Y4L1;B7Z602	4;4;4;4;4;3;1;1;1;1;1;1	4;4;4;4;4;3;1;1;1;1;1;1	4;4;4;4;4;3;1;1;1;1;1;1	tr|B7Z766|B7Z766_HUMAN cDNA FLJ54564, highly similar to 150 kDa oxygen-regulated protein (Orp150) OS=Homo sapiens OX=9606 PE=2 SV=1;tr|A0A087X054|A0A087X054_HUMAN Hypoxia up-regulated protein 1 OS=Homo sapiens OX=9606 GN=HYOU1 PE=1 SV=1;tr|B7Z2N4|B7Z2N4_HU	12	4	4	4	0	4	0	4	0	4	8	8	8	94.198	848	848;937;981;991;999;656;120;656;657;677;678;678	0	9.5817		By MS/MS	0	8	121870000	0	74873000	6
MYL12A;MYL9;MYL12B	Myosin regulatory light chain 12A;Myosin regulatory light polypeptide 9;Myosin regulatory light chain 12B	0	2	2		0	28356000	64360000	92716000		#DIV/0!	#DIV/0!	36004000	28356000	64360000	J3KTJ1;Q2F834;Q71U02;Q6IBG1;J3QRS3;P19105;P24844;O14950;Q53HL1	J3KTJ1;Q2F834;Q71U02;Q6IBG1;J3QRS3;P19105;P24844;O14950;Q53HL1	2;2;2;2;2;2;2;2;1	2;2;2;2;2;2;2;2;1	2;2;2;2;2;2;2;2;1	tr|J3KTJ1|J3KTJ1_HUMAN Myosin regulatory light chain 12A (Fragment) OS=Homo sapiens OX=9606 GN=MYL12A PE=1 SV=1;tr|Q2F834|Q2F834_HUMAN Myosin regulatory light chain (Fragment) OS=Homo sapiens OX=9606 PE=2 SV=1;tr|Q71U02|Q71U02_HUMAN Regulatory myosin light	9	2	2	2	1	2	1	2	1	2	31.6	31.6	31.6	13.058	114	114;142;172;172;177;171;172;172;171	0	3.5068	By matching	By MS/MS	15.8	31.6	146420000	9119900	62089000	6
STT3B	Dolichyl-diphosphooligosaccharide--protein glycosyltransferase subunit STT3B	0	1	4		0	21925000	69760000	91685000		#DIV/0!	#DIV/0!	47835000	21925000	69760000	Q8TCJ2;A0A0C4DH80;E9PN73;E9PI32	Q8TCJ2	4;1;1;1	4;1;1;1	3;0;0;0	sp|Q8TCJ2|STT3B_HUMAN Dolichyl-diphosphooligosaccharide--protein glycosyltransferase subunit STT3B OS=Homo sapiens OX=9606 GN=STT3B PE=1 SV=1	4	4	4	3	1	4	1	4	1	3	5.6	5.6	4.7	93.673	826	826;102;117;119	0	18.165	By matching	By MS/MS	1.7	5.6	122440000	3703300	54973000	7
HDDC2	HD domain-containing protein 2	1	2	3		0	41877000	33939000	75816000		#DIV/0!	#DIV/0!	-7938000	41877000	33939000	A0A140VJK7;Q7Z4H3;H0UI53;V9GYS5;V9GZ04;H0UI52	A0A140VJK7;Q7Z4H3;H0UI53;V9GYS5;V9GZ04;H0UI52	4;4;2;2;2;2	4;4;2;2;2;2	4;4;2;2;2;2	tr|A0A140VJK7|A0A140VJK7_HUMAN Testicular tissue protein Li 83 OS=Homo sapiens OX=9606 PE=2 SV=1;sp|Q7Z4H3|HDDC2_HUMAN HD domain-containing protein 2 OS=Homo sapiens OX=9606 GN=HDDC2 PE=1 SV=1;tr|H0UI53|H0UI53_HUMAN HD domain containing 2, isoform CRA_a OS	6	4	4	4	2	4	2	4	2	4	24	24	24	23.39	204	204;204;99;107;108;155	0	17.949	By MS/MS	By MS/MS	8.8	24	102690000	10894000	32367000	7
PXDN	Peroxidasin homolog	1	2	2		0	44637000	30672000	75309000		#DIV/0!	#DIV/0!	-13965000	44637000	30672000	H7C1W1;Q92626	H7C1W1;Q92626	2;2	2;2	2;2	tr|H7C1W1|H7C1W1_HUMAN Peroxidasin homolog (Fragment) OS=Homo sapiens OX=9606 GN=PXDN PE=1 SV=1;sp|Q92626|PXDN_HUMAN Peroxidasin homolog OS=Homo sapiens OX=9606 GN=PXDN PE=1 SV=2	2	2	2	2	1	2	1	2	1	2	2.8	2.8	2.8	79.755	723	723;1479	0	3.6129	By MS/MS	By MS/MS	1.4	2.8	91314000	9054900	28042000	6
TFRC	Transferrin receptor protein 1;Transferrin receptor protein 1, serum form	0	0	3		0	13648000	59573000	73221000		#DIV/0!	#DIV/0!	45925000	13648000	59573000	A8K6Q8;P02786;B7Z2I6;G3V0E5;F8WBE5	A8K6Q8;P02786;B7Z2I6;G3V0E5	4;4;3;3;1	4;4;3;3;1	4;4;3;3;1	tr|A8K6Q8|A8K6Q8_HUMAN cDNA FLJ75881, highly similar to Homo sapiens transferrin receptor (p90, CD71) (TFRC), mRNA OS=Homo sapiens OX=9606 PE=2 SV=1;sp|P02786|TFR1_HUMAN Transferrin receptor protein 1 OS=Homo sapiens OX=9606 GN=TFRC PE=1 SV=2;tr|B7Z2I6|B7Z	5	4	4	4	1	4	1	4	1	4	6.6	6.6	6.6	84.872	760	760;760;478;679;81	0	3.6763	By matching	By MS/MS	1.2	6.6	88663000	1654600	64030000	4
PHB;HEL-S-54e	Prohibitin	0	1	2		0	45628000	26574000	72202000		#DIV/0!	#DIV/0!	-19054000	45628000	26574000	C9JW96;Q6PUJ7;Q6FHP5;A8K401;P35232;D6RBK0;C9JZ20;E7ESE2;E9PCW0;Q53FV0;A8K9G2	C9JW96;Q6PUJ7;Q6FHP5;A8K401;P35232;D6RBK0;C9JZ20;E7ESE2;E9PCW0;Q53FV0	3;3;3;3;3;2;2;2;2;2;1	3;3;3;3;3;2;2;2;2;2;1	3;3;3;3;3;2;2;2;2;2;1	tr|C9JW96|C9JW96_HUMAN Prohibitin (Fragment) OS=Homo sapiens OX=9606 GN=PHB PE=1 SV=2;tr|Q6PUJ7|Q6PUJ7_HUMAN Epididymis luminal protein 215 OS=Homo sapiens OX=9606 GN=HEL-215 PE=2 SV=1;tr|Q6FHP5|Q6FHP5_HUMAN PHB protein (Fragment) OS=Homo sapiens OX=9606 G	11	3	3	3	2	3	2	3	2	3	17.1	17.1	17.1	26.891	246	246;272;272;272;272;124;201;202;216;272;201	0	6.5393	By matching	By MS/MS	13	17.1	96320000	15986000	43228000	3
ERP70;PDIA4	Protein disulfide-isomerase A4	0	0	2		0	0	70179000	70179000		#DIV/0!	#DIV/0!	70179000	0	70179000	A0A090N8Y2;P13667	A0A090N8Y2;P13667	3;3	3;3	3;3	tr|A0A090N8Y2|A0A090N8Y2_HUMAN Protein disulfide-isomerase A4 OS=Homo sapiens OX=9606 GN=ERP70 PE=2 SV=1;sp|P13667|PDIA4_HUMAN Protein disulfide-isomerase A4 OS=Homo sapiens OX=9606 GN=PDIA4 PE=1 SV=2	2	3	3	3	0	3	0	3	0	3	5.9	5.9	5.9	72.932	645	645;645	0	3.9261		By MS/MS	0	5.9	74353000	0	69389000	2
RPP30	Ribonuclease P protein subunit p30	1	1	2		0	28472000	38563000	67035000		#DIV/0!	#DIV/0!	10091000	28472000	38563000	B4DJR3;P78346;Q5VU10;Q5VU11	B4DJR3;P78346;Q5VU10;Q5VU11	2;2;1;1	2;2;1;1	2;2;1;1	tr|B4DJR3|B4DJR3_HUMAN cDNA FLJ57382, highly similar to Ribonuclease P protein subunit p30 (EC 3.1.26.5) OS=Homo sapiens OX=9606 PE=2 SV=1;sp|P78346|RPP30_HUMAN Ribonuclease P protein subunit p30 OS=Homo sapiens OX=9606 GN=RPP30 PE=1 SV=1;tr|Q5VU10|Q5VU10_	4	2	2	2	1	2	1	2	1	2	15	15	15	24.762	220	220;268;212;254	0	13.948	By MS/MS	By MS/MS	10.5	15	133990000	37632000	38317000	5
C11orf57	Uncharacterized protein C11orf57	0	0	2		0	27856000	38954000	66810000		#DIV/0!	#DIV/0!	11098000	27856000	38954000	A0A024R3H5;Q6ZUT1;E9PQL5;E9PSC8;E9PKA8	A0A024R3H5;Q6ZUT1;E9PQL5;E9PSC8;E9PKA8	3;3;2;2;2	3;3;2;2;2	3;3;2;2;2	tr|A0A024R3H5|A0A024R3H5_HUMAN Chromosome 11 open reading frame 57, isoform CRA_a OS=Homo sapiens OX=9606 GN=C11orf57 PE=4 SV=1;sp|Q6ZUT1|NKAP1_HUMAN Uncharacterized protein NKAPD1 OS=Homo sapiens OX=9606 GN=NKAPD1 PE=1 SV=2;tr|E9PQL5|E9PQL5_HUMAN Uncharac	5	3	3	3	2	3	2	3	2	3	12.3	12.3	12.3	34.197	293	293;292;91;113;215	0	3.5383	By MS/MS	By MS/MS	7.8	12.3	101020000	4677900	34659000	3
NOP56	Nucleolar protein 56	1	2	2		0	30513000	34891000	65404000		#DIV/0!	#DIV/0!	4378000	30513000	34891000	H0Y653;H0YDU4;A0PJ92;A8K9K6;O00567	H0Y653;H0YDU4;A0PJ92;A8K9K6;O00567	2;2;2;2;2	2;2;2;2;2	2;2;2;2;2	tr|H0Y653|H0Y653_HUMAN Nucleolar protein 56 (Fragment) OS=Homo sapiens OX=9606 GN=NOP56 PE=1 SV=1;tr|H0YDU4|H0YDU4_HUMAN Nucleolar protein 56 (Fragment) OS=Homo sapiens OX=9606 GN=NOP56 PE=1 SV=1;tr|A0PJ92|A0PJ92_HUMAN NOP56 protein (Fragment) OS=Homo sapi	5	2	2	2	1	2	1	2	1	2	14.6	14.6	14.6	24.144	219	219;252;447;594;594	0	5.5123	By MS/MS	By MS/MS	5.9	14.6	96161000	13537000	25691000	7
CLGN	Calmegin	0	0	5		0	19194000	33798000	52992000		#DIV/0!	#DIV/0!	14604000	19194000	33798000	B4DRG2;A8K454;A0A140VKG2;O14967;D6RAZ4	B4DRG2;A8K454;A0A140VKG2;O14967;D6RAZ4	4;4;4;4;2	4;4;4;4;2	4;4;4;4;2	tr|B4DRG2|B4DRG2_HUMAN cDNA FLJ55357, highly similar to Calmegin OS=Homo sapiens OX=9606 PE=2 SV=1;tr|A8K454|A8K454_HUMAN cDNA FLJ78187, highly similar to Homo sapiens calmegin, mRNA OS=Homo sapiens OX=9606 PE=2 SV=1;tr|A0A140VKG2|A0A140VKG2_HUMAN Testis t	5	4	4	4	1	4	1	4	1	4	9.5	9.5	9.5	60.495	527	527;610;610;610;179	0	2.3118	By matching	By MS/MS	1.9	9.5	82306000	3931900	35048000	6
GPX8	Glutathione peroxidase;Probable glutathione peroxidase 8	0	0	2		0	0	51369000	51369000		#DIV/0!	#DIV/0!	51369000	0	51369000	B4DPY0;E7ETY7;Q8TED1	B4DPY0;E7ETY7;Q8TED1	2;1;1	2;1;1	2;1;1	tr|B4DPY0|B4DPY0_HUMAN Glutathione peroxidase OS=Homo sapiens OX=9606 PE=2 SV=1;tr|E7ETY7|E7ETY7_HUMAN Glutathione peroxidase OS=Homo sapiens OX=9606 GN=GPX8 PE=1 SV=1;sp|Q8TED1|GPX8_HUMAN Probable glutathione peroxidase 8 OS=Homo sapiens OX=9606 GN=GPX8 P	3	2	2	2	0	2	0	2	0	2	19.6	19.6	19.6	18.118	158	158;158;209	0	15.846		By MS/MS	0	19.6	68350000	0	50501000	3
TOR3A	Torsin-3A	0	0	2		0	0	39264000	39264000		#DIV/0!	#DIV/0!	39264000	0	39264000	Q5W0C6;A0A024R943;Q9H497	Q5W0C6;A0A024R943;Q9H497	1;1;1	1;1;1	1;1;1	tr|Q5W0C6|Q5W0C6_HUMAN Torsin-3A (Fragment) OS=Homo sapiens OX=9606 GN=TOR3A PE=1 SV=1;tr|A0A024R943|A0A024R943_HUMAN Torsin family 3, member A, isoform CRA_b OS=Homo sapiens OX=9606 GN=TOR3A PE=4 SV=1;sp|Q9H497|TOR3A_HUMAN Torsin-3A OS=Homo sapiens OX=960	3	1	1	1	0	1	0	1	0	1	7.5	7.5	7.5	20.058	174	174;397;397	0	3.0696		By MS/MS	0	7.5	42344000	0	38822000	2
YWHAH	14-3-3 protein eta	1	1	3		0	0	32054000	32054000		#DIV/0!	#DIV/0!	32054000	0	32054000	A0A024R1K7;Q04917;B2R6N6;F8WEB6;A2IDB1;Q9H4N8	A0A024R1K7;Q04917;B2R6N6	6;6;5;2;2;2	3;3;2;1;1;1	3;3;2;1;1;1	tr|A0A024R1K7|A0A024R1K7_HUMAN Tyrosine 3-monooxygenase/tryptophan 5-monooxygenase activation protein, eta polypeptide, isoform CRA_b OS=Homo sapiens OX=9606 GN=YWHAH PE=3 SV=1;sp|Q04917|1433F_HUMAN 14-3-3 protein eta OS=Homo sapiens OX=9606 GN=YWHAH PE=1	6	6	3	3	4	6	1	3	1	3	27.2	21.1	21.1	28.218	246	246;246;246;39;72;176	0	9.0264	By MS/MS	By MS/MS	13.8	27.2	84054000	8927900	32184000	7
MAN1A1	Mannosyl-oligosaccharide 1,2-alpha-mannosidase IA	0	0	3		0	7555900	24274000	31829900		#DIV/0!	#DIV/0!	16718100	7555900	24274000	P33908	P33908	2	2	2	sp|P33908|MA1A1_HUMAN Mannosyl-oligosaccharide 1,2-alpha-mannosidase IA OS=Homo sapiens OX=9606 GN=MAN1A1 PE=1 SV=3	1	2	2	2	1	2	1	2	1	2	6.4	6.4	6.4	72.968	653	653	0	10.749	By matching	By MS/MS	2.3	6.4	56240000	13356000	20501000	4
CHCHD6	MICOS complex subunit MIC25	1	1	2		0	0	31096000	31096000		#DIV/0!	#DIV/0!	31096000	0	31096000	J3QTB2;J3QTA6;Q9BRQ6;H0Y922	J3QTB2;J3QTA6;Q9BRQ6;H0Y922	2;2;2;1	2;2;2;1	2;2;2;1	tr|J3QTB2|J3QTB2_HUMAN MICOS complex subunit OS=Homo sapiens OX=9606 GN=CHCHD6 PE=1 SV=1;tr|J3QTA6|J3QTA6_HUMAN MICOS complex subunit OS=Homo sapiens OX=9606 GN=CHCHD6 PE=1 SV=1;sp|Q9BRQ6|MIC25_HUMAN MICOS complex subunit MIC25 OS=Homo sapiens OX=9606 GN=C	4	2	2	2	1	2	1	2	1	2	25.7	25.7	25.7	15.303	140	140;256;235;166	0	14.794	By MS/MS	By MS/MS	17.1	25.7	74929000	15701000	29435000	6
PNO1	RNA-binding protein PNO1	1	1	3		0	19155000	10699000	29854000		#DIV/0!	#DIV/0!	-8456000	19155000	10699000	B2R823;Q9NRX1;F8WBJ6	B2R823;Q9NRX1;F8WBJ6	2;2;1	2;2;1	2;2;1	tr|B2R823|B2R823_HUMAN cDNA, FLJ93703, highly similar to Homo sapiens putatative 28 kDa protein (LOC56902), mRNA OS=Homo sapiens OX=9606 PE=2 SV=1;sp|Q9NRX1|PNO1_HUMAN RNA-binding protein PNO1 OS=Homo sapiens OX=9606 GN=PNO1 PE=1 SV=1;tr|F8WBJ6|F8WBJ6_HUMA	3	2	2	2	1	2	1	2	1	2	12.7	12.7	12.7	27.94	252	252;252;136	0	3.187	By MS/MS	By MS/MS	5.6	12.7	57198000	14590000	10674000	5
CPSF1	Cleavage and polyadenylation specificity factor subunit 1	0	0	2		0	14501000	11328000	25829000		#DIV/0!	#DIV/0!	-3173000	14501000	11328000	D3DWL9;Q10570;B4DEF4	D3DWL9;Q10570;B4DEF4	2;2;1	2;2;1	2;2;1	tr|D3DWL9|D3DWL9_HUMAN Cleavage and polyadenylation specific factor 1, 160kDa, isoform CRA_a OS=Homo sapiens OX=9606 GN=CPSF1 PE=4 SV=1;sp|Q10570|CPSF1_HUMAN Cleavage and polyadenylation specificity factor subunit 1 OS=Homo sapiens OX=9606 GN=CPSF1 PE=1 SV	3	2	2	2	1	2	1	2	1	2	2.1	2.1	2.1	151.98	1365	1365;1443;330	0	2.3371	By matching	By MS/MS	0.9	2.1	33530000	4976600	11091000	2
ACTR3;ACTR3B	Actin-related protein 3;Actin-related protein 3B	1	2	2		0	23300000	0	23300000		#DIV/0!	#DIV/0!	-23300000	23300000	0	B4DTI0;B4DXW1;Q59FV6;A0A024RAI1;P61158;Q59GD5;B7Z9W3;B4DT29;Q9P1U1;B3KM55;B4E1U3;A0A0A0MTI9;H7C4J1;C9IZN3;Q9C0K3	B4DTI0;B4DXW1;Q59FV6;A0A024RAI1;P61158;Q59GD5;B7Z9W3;B4DT29;Q9P1U1	3;3;3;3;3;2;2;2;2;1;1;1;1;1;1	3;3;3;3;3;2;2;2;2;1;1;1;1;1;1	3;3;3;3;3;2;2;2;2;1;1;1;1;1;1	tr|B4DTI0|B4DTI0_HUMAN cDNA FLJ52521, highly similar to Actin-like protein 3 OS=Homo sapiens OX=9606 PE=2 SV=1;tr|B4DXW1|B4DXW1_HUMAN Actin-related protein 3 OS=Homo sapiens OX=9606 GN=ACTR3 PE=1 SV=1;tr|Q59FV6|Q59FV6_HUMAN ARP3 actin-related protein 3 hom	15	3	3	3	2	2	2	2	2	2	12.8	12.8	12.8	32.656	289	289;367;369;418;418;282;330;356;418;126;156;189;208;222;210	0	2.872	By MS/MS	By MS/MS	9.7	9	66323000	9539700	12144000	9
USP9X;USP9Y	Ubiquitin carboxyl-terminal hydrolase;Probable ubiquitin carboxyl-terminal hydrolase FAF-Y;Probable ubiquitin carboxyl-terminal hydrolase FAF-X	0	0	2		0	8173100	13597000	21770100		#DIV/0!	#DIV/0!	5423900	8173100	13597000	D3DWB6;O00507;Q93008;Q86X58;B4DGX9;Q59EZ5;Q6P468	D3DWB6;O00507;Q93008;Q86X58;B4DGX9;Q59EZ5;Q6P468	2;2;2;1;1;1;1	2;2;2;1;1;1;1	2;2;2;1;1;1;1	tr|D3DWB6|D3DWB6_HUMAN Ubiquitin specific peptidase 9, X-linked, isoform CRA_b OS=Homo sapiens OX=9606 GN=USP9X PE=3 SV=1;sp|O00507|USP9Y_HUMAN Probable ubiquitin carboxyl-terminal hydrolase FAF-Y OS=Homo sapiens OX=9606 GN=USP9Y PE=2 SV=2;sp|Q93008|USP9X_	7	2	2	2	1	2	1	2	1	2	1.1	1.1	1.1	271.25	2379	2379;2555;2570;473;577;867;918	0	2.7899	By matching	By MS/MS	0.4	1.1	20992000	507900	13568000	2
SLC25A17	Peroxisomal membrane protein PMP34	0	1	2		0	5270000	15346000	20616000		#DIV/0!	#DIV/0!	10076000	5270000	15346000	F6RTR7;F8WE74;O43808;B0QYW5;B4DP73;B4DU97;F2Z2I9;F8WCH6;F8WA85;F8WEC6	F6RTR7;F8WE74;O43808;B0QYW5;B4DP73;B4DU97	3;3;3;2;2;2;1;1;1;1	3;3;3;2;2;2;1;1;1;1	3;3;3;2;2;2;1;1;1;1	tr|F6RTR7|F6RTR7_HUMAN Peroxisomal membrane protein PMP34 OS=Homo sapiens OX=9606 GN=SLC25A17 PE=1 SV=1;tr|F8WE74|F8WE74_HUMAN Peroxisomal membrane protein PMP34 OS=Homo sapiens OX=9606 GN=SLC25A17 PE=1 SV=1;sp|O43808|PM34_HUMAN Peroxisomal membrane protei	10	3	3	3	2	3	2	3	2	3	27.8	27.8	27.8	26.286	234	234;239;307;225;234;270;45;48;63;148	0	7.4457	By matching	By MS/MS	21.8	27.8	31647000	4405600	13324000	3
MAP7	Ensconsin	0	1	2		0	7938600	9115600	17054200		#DIV/0!	#DIV/0!	1177000	7938600	9115600	B2R704;Q14244;B7Z3Y3;B7Z3E1;B7ZB64;A0A087WZ40	B2R704;Q14244;B7Z3Y3;B7Z3E1;B7ZB64;A0A087WZ40	2;2;1;1;1;1	2;2;1;1;1;1	2;2;1;1;1;1	tr|B2R704|B2R704_HUMAN cDNA, FLJ93207, highly similar to Homo sapiens microtubule-associated protein 7 (MAP7), mRNA OS=Homo sapiens OX=9606 PE=2 SV=1;sp|Q14244|MAP7_HUMAN Ensconsin OS=Homo sapiens OX=9606 GN=MAP7 PE=1 SV=1;tr|B7Z3Y3|B7Z3Y3_HUMAN cDNA FLJ50	6	2	2	2	1	2	1	2	1	2	2.9	2.9	2.9	83.982	749	749;749;603;611;771;779	0.001007	1.5215	By matching	By MS/MS	1.5	2.9	24146000	4253000	9112000	3
TMX1;TXNDC	Thioredoxin-related transmembrane protein 1	0	0	2		0	0	16028000	16028000		#DIV/0!	#DIV/0!	16028000	0	16028000	Q9H3N1;G3V448;B4DZX7	Q9H3N1;G3V448;B4DZX7	2;1;1	2;1;1	2;1;1	sp|Q9H3N1|TMX1_HUMAN Thioredoxin-related transmembrane protein 1 OS=Homo sapiens OX=9606 GN=TMX1 PE=1 SV=1;tr|G3V448|G3V448_HUMAN Thioredoxin-related transmembrane protein 1 OS=Homo sapiens OX=9606 GN=TMX1 PE=1 SV=1;tr|B4DZX7|B4DZX7_HUMAN Thioredoxin domai	3	2	2	2	0	2	0	2	0	2	8.2	8.2	8.2	31.791	280	280;105;196	0	2.8504		By MS/MS	0	8.2	17187000	0	15848000	2
DKFZp686K20216;PIGS	GPI transamidase component PIG-S	0	0	2		0	3786600	11707000	15493600		#DIV/0!	#DIV/0!	7920400	3786600	11707000	Q6MZW5;Q96NG1;B3KXD2;Q9BVC1;A0A024QZ14;Q96IR5;B4DLL0;Q8NBL9;B2RBB2;Q96S52	Q6MZW5;Q96NG1;B3KXD2;Q9BVC1;A0A024QZ14;Q96IR5;B4DLL0;Q8NBL9;B2RBB2;Q96S52	1;1;1;1;1;1;1;1;1;1	1;1;1;1;1;1;1;1;1;1	1;1;1;1;1;1;1;1;1;1	tr|Q6MZW5|Q6MZW5_HUMAN Uncharacterized protein DKFZp686K20216 (Fragment) OS=Homo sapiens OX=9606 GN=DKFZp686K20216 PE=2 SV=1;tr|Q96NG1|Q96NG1_HUMAN cDNA FLJ30950 fis, clone HCASM1000061 OS=Homo sapiens OX=9606 PE=2 SV=1;tr|B3KXD2|B3KXD2_HUMAN cDNA FLJ45226	10	1	1	1	1	1	1	1	1	1	13	13	13	17.873	162	162;184;206;243;277;474;494;555;555;555	0	3.2439	By matching	By MS/MS	13	13	19737000	516260	10750000	2
LEPRE1;P3H1	Prolyl 3-hydroxylase 1	0	1	2		0	4515700	8666900	13182600		#DIV/0!	#DIV/0!	4151200	4515700	8666900	Q32P28;E2QRI1;H7C2W6;B4DNM8	Q32P28;E2QRI1;H7C2W6;B4DNM8	2;1;1;1	2;1;1;1	2;1;1;1	sp|Q32P28|P3H1_HUMAN Prolyl 3-hydroxylase 1 OS=Homo sapiens OX=9606 GN=P3H1 PE=1 SV=2;tr|E2QRI1|E2QRI1_HUMAN Prolyl 3-hydroxylase 1 (Fragment) OS=Homo sapiens OX=9606 GN=P3H1 PE=1 SV=1;tr|H7C2W6|H7C2W6_HUMAN Prolyl 3-hydroxylase 1 (Fragment) OS=Homo sapien	4	2	2	2	0	2	0	2	0	2	3.1	3.1	3.1	83.393	736	736;207;222;601	0.0010091	1.5339		By MS/MS	0	3.1	15991000	0	8823600	4
DNAJC16	DnaJ homolog subfamily C member 16	0	0	2		0	0	10824000	10824000		#DIV/0!	#DIV/0!	10824000	0	10824000	B3KN62;Q5TDG9;Q5TDH4;A8K8W4;Q9Y2G8	B3KN62;Q5TDG9;Q5TDH4;A8K8W4;Q9Y2G8	2;2;2;2;2	2;2;2;2;2	2;2;2;2;2	tr|B3KN62|B3KN62_HUMAN cDNA FLJ13743 fis, clone PLACE3000226, highly similar to DnaJ homolog subfamily C member 16 OS=Homo sapiens OX=9606 PE=2 SV=1;tr|Q5TDG9|Q5TDG9_HUMAN DnaJ (Hsp40) homolog, subfamily C, member 16, isoform CRA_a OS=Homo sapiens OX=9606	5	2	2	2	1	2	1	2	1	2	7.2	7.2	7.2	53.986	470	470;595;655;782;782	0.0010526	1.7461	By matching	By MS/MS	5.5	7.2	19449000	1264600	10702000	3
GCDH	Glutaryl-CoA dehydrogenase, mitochondrial	0	0	2		0	0	9806500	9806500		#DIV/0!	#DIV/0!	9806500	0	9806500	A0A1L3A5T2;A0A2H4FX52;A0A2L2DH39;A0A2L2DH25;A0A2L2DH21;A0A2L2DH19;A0A2L2DH10;A0A2H4G245;A0A2H4G235;A0A2H4G1S8;A0A2H4FX70;A0A2H4FX55;A0A2H4FWZ7;A0A1L3A5U7;A0A024R7F9;Q92947;A0A2L2DH18;K7ES74;K7EKH1;K7ERX1;A0A1D6XXQ4;B4DQF2;B4DK85;A0A2H4G0V0;A0A2H4FX81;A0A2H4FX57	A0A1L3A5T2;A0A2H4FX52;A0A2L2DH39;A0A2L2DH25;A0A2L2DH21;A0A2L2DH19;A0A2L2DH10;A0A2H4G245;A0A2H4G235;A0A2H4G1S8;A0A2H4FX70;A0A2H4FX55;A0A2H4FWZ7;A0A1L3A5U7;A0A024R7F9;Q92947;A0A2L2DH18;K7ES74;K7EKH1;K7ERX1;A0A1D6XXQ4;B4DQF2;B4DK85;A0A2H4G0V0;A0A2H4FX81;A0A2H4FX57	2;2;2;2;2;2;2;2;2;2;2;2;2;2;2;2;1;1;1;1;1;1;1;1;1;1	2;2;2;2;2;2;2;2;2;2;2;2;2;2;2;2;1;1;1;1;1;1;1;1;1;1	2;2;2;2;2;2;2;2;2;2;2;2;2;2;2;2;1;1;1;1;1;1;1;1;1;1	tr|A0A1L3A5T2|A0A1L3A5T2_HUMAN Truncated glutaryl-CoA dehydrogenase OS=Homo sapiens OX=9606 GN=GCDH PE=2 SV=1;tr|A0A2H4FX52|A0A2H4FX52_HUMAN Truncated glutaryl-CoA dehydrogenase OS=Homo sapiens OX=9606 GN=GCDH PE=2 SV=1;tr|A0A2L2DH39|A0A2L2DH39_HUMAN Gluta	26	2	2	2	0	2	0	2	0	2	12.1	12.1	12.1	38.943	355	355;396;438;438;438;438;438;438;438;438;438;438;438;438;438;438;127;131;148;204;229;328;394;438;438;438	0	9.755		By MS/MS	0	12.1	17470000	0	8832800	2
XPO5	Exportin-5	0	0	3		0	0	8881400	8881400		#DIV/0!	#DIV/0!	8881400	0	8881400	A8K5Y7;Q9HAV4;B3KPQ5;H0Y9I3;Q9H8N6;B3KNC6	A8K5Y7;Q9HAV4;B3KPQ5	3;3;2;1;1;1	3;3;2;1;1;1	3;3;2;1;1;1	tr|A8K5Y7|A8K5Y7_HUMAN cDNA FLJ78655, highly similar to Homo sapiens exportin 5 (XPO5), mRNA OS=Homo sapiens OX=9606 PE=2 SV=1;sp|Q9HAV4|XPO5_HUMAN Exportin-5 OS=Homo sapiens OX=9606 GN=XPO5 PE=1 SV=1;tr|B3KPQ5|B3KPQ5_HUMAN cDNA FLJ32057 fis, clone NTONG20	6	3	3	3	0	3	0	3	0	3	3.8	3.8	3.8	136.31	1204	1204;1204;832;107;630;645	0	3.2582		By MS/MS	0	3.8	11553000	0	8781500	3
HEL-S-39;PPIB	Peptidyl-prolyl cis-trans isomerase;Peptidyl-prolyl cis-trans isomerase B	0	0	2		0	0	8263700	8263700		#DIV/0!	#DIV/0!	8263700	0	8263700	V9HWC6;P23284	V9HWC6;P23284	2;2	2;2	2;2	tr|V9HWC6|V9HWC6_HUMAN Peptidyl-prolyl cis-trans isomerase OS=Homo sapiens OX=9606 GN=HEL-S-39 PE=2 SV=1;sp|P23284|PPIB_HUMAN Peptidyl-prolyl cis-trans isomerase B OS=Homo sapiens OX=9606 GN=PPIB PE=1 SV=2	2	2	2	2	0	2	0	2	0	2	9.6	9.6	9.6	22.742	208	208;216	0	3.1408		By MS/MS	0	9.6	8170700	0	8170700	2
GTF2B	Transcription initiation factor IIB	0	1	2		0	8130100	0	8130100		#DIV/0!	#DIV/0!	-8130100	8130100	0	Q00403;B1APE1;B1APE2	Q00403;B1APE1;B1APE2	2;1;1	2;1;1	2;1;1	sp|Q00403|TF2B_HUMAN Transcription initiation factor IIB OS=Homo sapiens OX=9606 GN=GTF2B PE=1 SV=1;tr|B1APE1|B1APE1_HUMAN Transcription initiation factor IIB (Fragment) OS=Homo sapiens OX=9606 GN=GTF2B PE=1 SV=1;tr|B1APE2|B1APE2_HUMAN Transcription initia	3	2	2	2	0	2	0	2	0	2	9.2	9.2	9.2	34.833	316	316;224;231	0	6.0488		By MS/MS	0	9.2	24778000	0	10128000	4
PHKA1	Phosphorylase b kinase regulatory subunit alpha, skeletal muscle isoform	0	1	2		0	8026700	0	8026700		#DIV/0!	#DIV/0!	-8026700	8026700	0	A6NIT2;A6NMN0;P46020	A6NIT2;A6NMN0;P46020	1;1;1	1;1;1	1;1;1	tr|A6NIT2|A6NIT2_HUMAN Phosphorylase b kinase regulatory subunit OS=Homo sapiens OX=9606 GN=PHKA1 PE=1 SV=1;tr|A6NMN0|A6NMN0_HUMAN Phosphorylase b kinase regulatory subunit OS=Homo sapiens OX=9606 GN=PHKA1 PE=1 SV=1;sp|P46020|KPB1_HUMAN Phosphorylase b kin	3	1	1	1	1	1	1	1	1	1	1.3	1.3	1.3	132.63	1181	1181;1240;1223	0	4.4666	By matching	By MS/MS	1.3	1.3	40710000	6396700	14930000	5
OLA1;PTD004	Obg-like ATPase 1	0	2	2		0	7644700	0	7644700		#DIV/0!	#DIV/0!	-7644700	7644700	0	C9JTK6;Q53SW9;B4DK14;J3KQ32;Q9NTK5	C9JTK6;Q53SW9;B4DK14;J3KQ32;Q9NTK5	1;1;1;1;1	1;1;1;1;1	1;1;1;1;1	tr|C9JTK6|C9JTK6_HUMAN Obg-like ATPase 1 (Fragment) OS=Homo sapiens OX=9606 GN=OLA1 PE=1 SV=1;tr|Q53SW9|Q53SW9_HUMAN Uncharacterized protein PTD004 (Fragment) OS=Homo sapiens OX=9606 GN=PTD004 PE=4 SV=1;tr|B4DK14|B4DK14_HUMAN cDNA FLJ58890, highly similar	5	1	1	1	1	1	1	1	1	1	12.9	12.9	12.9	12.302	116	116;183;273;416;396	0.0010215	1.5788	By matching	By MS/MS	12.9	12.9	20658000	4251800	5682900	4
NPM3	Nucleoplasmin-3	1	2	2		0	7522800	0	7522800		#DIV/0!	#DIV/0!	-7522800	7522800	0	O75607	O75607	1	1	1	sp|O75607|NPM3_HUMAN Nucleoplasmin-3 OS=Homo sapiens OX=9606 GN=NPM3 PE=1 SV=3	1	1	1	1	1	1	1	1	1	1	9	9	9	19.343	178	178	0	11.333	By MS/MS	By MS/MS	9	9	30032000	4158900	11165000	6
DDX28	Probable ATP-dependent RNA helicase DDX28	1	1	2		0	7227200	0	7227200		#DIV/0!	#DIV/0!	-7227200	7227200	0	Q9NUL7	Q9NUL7	1	1	1	sp|Q9NUL7|DDX28_HUMAN Probable ATP-dependent RNA helicase DDX28 OS=Homo sapiens OX=9606 GN=DDX28 PE=1 SV=2	1	1	1	1	1	1	1	1	1	1	3	3	3	59.58	540	540	0	3.7022	By MS/MS	By MS/MS	3	3	28057000	2960200	8520600	5
CFAP20	Cilia- and flagella-associated protein 20	1	1	3		0	6641200	0	6641200		#DIV/0!	#DIV/0!	-6641200	6641200	0	Q9Y6A4;B4DN94	Q9Y6A4;B4DN94	2;1	2;1	2;1	sp|Q9Y6A4|CFA20_HUMAN Cilia- and flagella-associated protein 20 OS=Homo sapiens OX=9606 GN=CFAP20 PE=1 SV=1;tr|B4DN94|B4DN94_HUMAN cDNA FLJ58848, highly similar to Homo sapiens transcription factor IIB OS=Homo sapiens OX=9606 PE=2 SV=1	2	2	2	2	1	1	1	1	1	1	15	15	15	22.774	193	193;173	0	3.8683	By MS/MS	By MS/MS	8.8	8.8	27032000	5122200	10840000	7
FMR1;FXR1	Fragile X mental retardation protein 1;Fragile X mental retardation syndrome-related protein 1	1	1	2		0	0	6394200	6394200		#DIV/0!	#DIV/0!	6394200	0	6394200	Q59GC1;R9WNI0;W5ZQ92;R9WQY1;A8MQB8;G3V0J0;X5D907;X5DQX7;Q06787;A0A087WWR6;B4DFH8;B4DZ17;A0A0K0MJ24;Q8IXW7;R9WPL0;A0A087WXI3;E7EU85;B4DGH9;E9PFF5;B4DM21;B4DM78;A0A0F7L0Q8;B4DXZ6;A0A0F7L1S3;A0A0F7KYT8;P51114	Q59GC1;R9WNI0;W5ZQ92;R9WQY1;A8MQB8;G3V0J0;X5D907;X5DQX7;Q06787;A0A087WWR6;B4DFH8;B4DZ17;A0A0K0MJ24;Q8IXW7;R9WPL0;A0A087WXI3;E7EU85;B4DGH9;E9PFF5;B4DM21;B4DM78;A0A0F7L0Q8;B4DXZ6;A0A0F7L1S3;A0A0F7KYT8;P51114	2;2;2;2;2;2;2;2;2;1;1;1;1;1;1;1;1;1;1;1;1;1;1;1;1;1	2;2;2;2;2;2;2;2;2;1;1;1;1;1;1;1;1;1;1;1;1;1;1;1;1;1	1;1;1;1;1;1;1;1;1;1;0;0;1;1;1;1;0;0;0;0;0;0;0;0;0;0	tr|Q59GC1|Q59GC1_HUMAN Fragile X mental retardation 1 variant (Fragment) OS=Homo sapiens OX=9606 PE=2 SV=1;tr|R9WNI0|R9WNI0_HUMAN Fragile X mental retardation 1 OS=Homo sapiens OX=9606 GN=FMR1 PE=1 SV=1;tr|W5ZQ92|W5ZQ92_HUMAN Fragile X mental retardation 1	26	2	2	1	1	2	1	2	1	1	4.2	4.2	2.7	59.153	527	527;544;554;566;582;592;594;632;632;102;254;262;295;297;418;419;454;454;490;490;565;595;608;648;677;621	0	5.0271	By MS/MS	By MS/MS	2.7	4.2	17114000	3821800	6322200	5
DDX20	Probable ATP-dependent RNA helicase DDX20	0	0	3		0	5940600	0	5940600		#DIV/0!	#DIV/0!	-5940600	5940600	0	Q8TDR3;Q8NEH0;Q8IYV2;Q9UHI6	Q8TDR3;Q8NEH0;Q8IYV2;Q9UHI6	1;1;1;1	1;1;1;1	1;1;1;1	tr|Q8TDR3|Q8TDR3_HUMAN DEAD-box corepressor DP103 OS=Homo sapiens OX=9606 GN=DDX20 PE=2 SV=1;tr|Q8NEH0|Q8NEH0_HUMAN DEAD (Asp-Glu-Ala-Asp) box polypeptide 20 OS=Homo sapiens OX=9606 GN=DDX20 PE=2 SV=1;tr|Q8IYV2|Q8IYV2_HUMAN DEAD (Asp-Glu-Ala-Asp) box polyp	4	1	1	1	1	1	1	1	1	1	3.2	3.2	3.2	92.219	824	824;824;824;824	0	6.3609	By matching	By MS/MS	3.2	3.2	47210000	4603800	27692000	4
VAC14	Protein VAC14 homolog	1	1	2		0	3607200	0	3607200		#DIV/0!	#DIV/0!	-3607200	3607200	0	B4DMP4;Q08AM6	B4DMP4;Q08AM6	1;1	1;1	1;1	tr|B4DMP4|B4DMP4_HUMAN cDNA FLJ53136, highly similar to Homo sapiens Vac14 homolog (VAC14), mRNA OS=Homo sapiens OX=9606 PE=2 SV=1;sp|Q08AM6|VAC14_HUMAN Protein VAC14 homolog OS=Homo sapiens OX=9606 GN=VAC14 PE=1 SV=1	2	1	1	1	1	1	1	1	1	1	1.5	1.5	1.5	80.141	712	712;782	0.00099404	1.4665	By MS/MS	By MS/MS	1.5	1.5	18446000	3322500	8958700	4
MYH10	Myosin-10	0	0	2		0	3162000	0	3162000		#DIV/0!	#DIV/0!	-3162000	3162000	0	P35580	P35580	4	2	2	sp|P35580|MYH10_HUMAN Myosin-10 OS=Homo sapiens OX=9606 GN=MYH10 PE=1 SV=3	1	4	2	2	3	3	1	2	1	2	2.8	1.7	1.7	229	1976	1976	0	3.4592	By matching	By MS/MS	2	2.3	13110000	1896200	3869500	3
TCEB1	Transcription elongation factor B polypeptide 1	0	0	2		0	2922300	0	2922300		#DIV/0!	#DIV/0!	-2922300	2922300	0	R4GMY8;E5RHG8;A0A024R7Y5;Q15369	R4GMY8;E5RHG8;A0A024R7Y5;Q15369	2;2;2;2	2;2;2;2	2;2;2;2	tr|R4GMY8|R4GMY8_HUMAN Elongin-C OS=Homo sapiens OX=9606 GN=ELOC PE=1 SV=1;tr|E5RHG8|E5RHG8_HUMAN Elongin-C (Fragment) OS=Homo sapiens OX=9606 GN=ELOC PE=1 SV=1;tr|A0A024R7Y5|A0A024R7Y5_HUMAN Transcription elongation factor B (SIII), polypeptide 1 (15kDa,	4	2	2	2	1	2	1	2	1	2	33.8	33.8	33.8	6.968	65	65;89;112;112	0.0010204	1.5725	By matching	By MS/MS	18.5	33.8	16669000	815860	11108000	4
HEL-S-269;PDIA3	Protein disulfide-isomerase;Protein disulfide-isomerase A3	0	0	2		0	2254500	0	2254500		#DIV/0!	#DIV/0!	-2254500	2254500	0	B3KQT9;V9HVY3;P30101;H7BZJ3;B4DDM1;B4DJ98;B3KQT2	B3KQT9;V9HVY3;P30101;H7BZJ3;B4DDM1;B4DJ98;B3KQT2	2;2;2;1;1;1;1	2;2;2;1;1;1;1	2;2;2;1;1;1;1	tr|B3KQT9|B3KQT9_HUMAN Protein disulfide-isomerase OS=Homo sapiens OX=9606 PE=2 SV=1;tr|V9HVY3|V9HVY3_HUMAN Protein disulfide-isomerase OS=Homo sapiens OX=9606 GN=HEL-S-269 PE=2 SV=1;sp|P30101|PDIA3_HUMAN Protein disulfide-isomerase A3 OS=Homo sapiens OX=9	7	2	2	2	0	2	0	2	0	2	4.8	4.8	4.8	54.102	480	480;505;505;123;279;461;485	0	14.452		By MS/MS	0	4.8	8547800	0	6610400	2
a AP-MS results generated by using MaxQuant software Only showing proteins represented by at least two different peptides Data are filtered to remove background as follows: Delete protein if spectral counts: [2 x vector control] - [Y6F + WT] is greater than zero Delete protein if LFQ intensities: [2 x vector contro] - [Y6F + WT] is greater than zero Delete protein if ratio of LFQ intensities: [Y6…
[truncated: 12 more columns]
